# Supplementary material for: Potential Therapeutic Effect of Micrornas in Extracellular Vesicles from Mesenchymal Stem Cells against SARS-CoV-2
Source: Cells. 2021 Sep 12;10(9):2393. doi: 10.3390/cells10092393 (PMC8465096; doi:10.3390/cells10092393)
Supplement: Supplementary file 1 [file cells-10-02393-s001.zip]

Archive with 1 entries (1 files):
- cells-1354393-supplementary.pdf
